# Supplementary material for: Molecular diagnoses and candidate gene identification in the congenital heart disease cohorts of the 100,000 genomes project
Source: Eur J Hum Genet. 2024 Nov 26;33(6):793–802. doi: 10.1038/s41431-024-01744-2 (PMC12185689; doi:10.1038/s41431-024-01744-2)
Supplement: Supplementary file 3 — Supplementary Table 2 [file 41431_2024_1744_MOESM3_ESM.xlsx]

## Sheet: Sheet1
Variant	Gene	Classification	Points	Detail
3:169100903G>A	MECOM	LP	9	PM1 moderate	PM5 moderate	PM2 moderate	PP3 supporting	PS2 moderate
				Hot-spot of length 17 amino-acids has 6 missense/in-frame variants (6 pathogenic variants, no uncertain and no benign), which qualifies as moderate pathogenic.	Alternative variant chr3:169100904 T⇒C (Thr944Ala) is classified Pathogenic by UniProt Variants.	Variant not found in gnomAD genomes.	MetaRNN = 0.805 is between 0.748 and 0.841 ⇒ supporting pathogenic.	De novo with confirmed parentage
X:137567718G>A	ZIC3	LP	6	PP3 moderate	PM2 moderate	PS2 moderate
				MetaRNN = 0.899 is between 0.841 and 0.939 ⇒ moderate pathogenic.	Variant not found in gnomAD genomes.	De novo with confirmed parentage
3:9447906C>G	SETD5	P	16	PVS1 very strong	PP5 strong	PM2 moderate	PS2 moderate
				Null variant (nonsense) in gene SETD5, predicted to cause NMD.	ClinVar classifies this variant as Pathogenic	Variant not found in gnomAD genomes	De novo with confirmed parentage
9:137784146G>A	EHMT1	VUS	3	PM2 moderate	PS2 supporting
				Variant not found in gnomAD genomes.	De novo with confirmed parentage
12:70319362 AAAGT>A	CNOT2	P	11	PVS1 very strong	PM2 moderate	PS2 supporting
				Null variant (intronic within ±2 of splice site) in gene CNOT2.	Variant not found in gnomAD genomes,	De novo with confirmed parentage
11:61771657C>T	MYRF	P	11	PVS1 very strong	PM2 moderate	PS2 supporting
				Null variant in gene MYRF.	Variant not found in gnomAD genomes,	De novo with confirmed parentage
1:26772816A>T	ARID1A	VUS	3	BP1 supporting	PP3 supporting	PM2 moderate	PS2 supporting
				155 out of 184 non-VUS missense variants in gene ARID1A are benign = 84.2% which is more than threshold of 56.9%.	In silico tools support pathogenicity	Variant not found in gnomAD genomes	De novo with confirmed parentage
12:6583240G>A	CHD4	LP	6	PP3 moderate	PM2 moderate	PP5 supporting	PS2 supporting
				MetaRNN = 0.926 is between 0.841 and 0.939 ⇒ moderate pathogenic.	Variant not found in gnomAD genomes.	ClinVar classifies this variant as Pathogenic	De novo with confirmed parentage
15:25369233-25371590del	UBE3A	P	10	PVS1 very strong	PS2 moderate
				CNV affects 1 haploinsufficient gene UBE3A	De novo with confirmed parentage
